# Supplementary material for: Eribulin-Induced Peripheral Neuropathy in Locally Advanced or Metastatic Breast Cancer: Final Analysis of the Prospective Cohort IRENE Study
Source: Cancers (Basel). 2025 Jan 28;17(3):457. doi: 10.3390/cancers17030457 (PMC11815746; doi:10.3390/cancers17030457)
Supplement: Supplementary file 1 [file cancers-17-00457-s001.zip]

Archive with 1 entries (1 files):
- cancers-3366292-supplementary.pdf
